# Supplementary material for: Complexation Nanoarchitectonics of Carbon Dots with Doxorubicin toward Photodynamic Anti-Cancer Therapy
Source: J Funct Biomater. 2022 Nov 5;13(4):219. doi: 10.3390/jfb13040219 (PMC9680231; doi:10.3390/jfb13040219)
Supplement: Supplementary file 1 [file jfb-13-00219-s001.zip]

Archive with 1 entries (1 files):
- jfb-1904168-supplementary.pdf
